# Supplementary material for: Post-Diagnosis Dietary Patterns among Cancer Survivors in Relation to All-Cause Mortality and Cancer-Specific Mortality: A Systematic Review and Meta-Analysis of Cohort Studies
Source: Nutrients. 2023 Sep 4;15(17):3860. doi: 10.3390/nu15173860 (PMC10490392; doi:10.3390/nu15173860)
Supplement: Supplementary file 1 [file nutrients-15-03860-s001.zip]

Archive with 1 entries (1 files):
- nutrients-2581982-supplementary.pdf
